# Supplementary material for: Systematic evaluation of the gut microbiome of swamp eel (Monopterus albus) by 16S rRNA gene sequencing
Source: PeerJ. 2019 Dec 20;7:e8176. doi: 10.7717/peerj.8176 (PMC6927349; doi:10.7717/peerj.8176)
Supplement: Supplemental Information 3 [file peerj-07-8176-s003.xlsx]

## Sheet: Sheet1
ID	Clean reads
MC1	44862
MC2	41892
MC3	41452
MC4	46262
MM1	48920
MM2	46482
MM3	50406
MM4	45544
HC1	40744
HC2	40606
HC3	37176
HC4	39182
HM1	39468
HM2	38740
HM3	39744
HM4	39528
S1	37606
S2	39042
S3	36632
S4	37642
